# Supplementary material for: Impact of Air Pollution on the Composition and Diversity of Human Gut Microbiota in General and Vulnerable Populations: A Systematic Review
Source: Toxics. 2022 Sep 30;10(10):579. doi: 10.3390/toxics10100579 (PMC9607944; doi:10.3390/toxics10100579)
Supplement: Supplementary file 1 [file toxics-10-00579-s001.zip]

Archive with 1 entries (1 files):
- toxics-1871374-supplementary.pdf
